# Supplementary material for: Mapping of Absolute Host Concentration and Exchange Kinetics of Xenon Hyper-CEST MRI Agents
Source: Pharmaceuticals (Basel). 2021 Jan 21;14(2):79. doi: 10.3390/ph14020079 (PMC7909792; doi:10.3390/ph14020079)
Supplement: Supplementary file 1 [file pharmaceuticals-14-00079-s001.zip]

Archive with 1 entries (1 files):
- pharmaceuticals-1044306-supplementary.mp4
